# Supplementary material for: Working towards recalcitrance mechanisms: increased xylan and homogalacturonan production by overexpression of GAlactUronosylTransferase12 (GAUT12) causes increased recalcitrance and decreased growth in Populus
Source: Biotechnol Biofuels. 2018 Jan 17;11:9. doi: 10.1186/s13068-017-1002-y (PMC5771077; doi:10.1186/s13068-017-1002-y)
Supplement: Supplementary file 8 — Additional file 8. Glycosyl residue composition and total carbohydrate of cell wall extracts from stem tissues of 9-month-old, greenhouse-grown P. deltoides WT and PtGAUT12.1-OE lines (AB29.2, AB29.7, and AB29.12). Data are average μg amount of each designated monosaccharide per mg alcohol insoluble residue (AIR), measured by GC–MS of tetramethylsilane (TMS) derivatives. Wall extracts are from sequential extractions of AIR using 50 mM ammonium oxalate, 50 mM sodium carbonate, 1 M KOH, 4 M KOH, 100 mM sodium chlorite (chlorite), 4 M KOH post-chlorite (PC), and the final residual insoluble pellet. Values in bold are those of the transgenic lines that are significantly different from WT values at *P < 0.05 and **P < 0.001 significant levels (one-way ANOVA followed by Tukey’s multiple comparison test). [file 13068_2017_1002_MOESM8_ESM.xlsx]

## Sheet: Sheet1
Additional file 8 – Glycosyl residue composition and total carbohydrate of cell wall extracts from stem tissues of 9-month-old, greenhouse-grown P. deltoides WT and PtGAUT12.1-OE lines (AB29.2, AB29.7, and AB29.12).
Data are average μg amount of each designated monosaccharide per mg alcohol insoluble residue (AIR), measured by GC-MS of tetramethylsilane (TMS) derivatives. Wall extracts are from sequential extractions of AIR using 50 mM ammonium oxalate, 50 mM sodium carbonate, 1 M KOH, 4 M KOH, 100 mM sodium chlorite (chlorite), 4 M KOH post-chlorite (PC), and the final residual insoluble pellet. Values in b…
Extract	Plant	Mass of designated monosaccharide (µg) per mg AIR
	type	Ara	Rha	Fuc	Xyl	GlcA	GalA	Man	Gal	Glc	Total	Xyl:GalA ratio
Oxalate	WT	0.43 ± 0.02	0.10±0.005	0.02 ± 0.002	0.24 ± 0.01	0.01 ± 0.001	0.54 ± 0.01	0.31 ± 0.01	0.27 ± 0.02	0.59 ± 0.04	2.50 ± 0.1	0.444444
	AB29.2	0.32 ± 0.01*	0.09±0.003	0.01 ± 0.002	0.28 ± 0.01*	0.01 ± 0.001	0.60 ± 0.01*	0.27 ± 0.02*	0.27 ± 0.02	0.34 ± 0.01**	2.19 ± 0.07*	0.466667
	AB29.7	0.26 ± 0.01*	0.09±0.004	0.01 ± 0.003	0.28 ± 0.01*	0.01 ± 0.001	0.61 ± 0.01*	0.26 ± 0.01*	0.23 ± 0.02	0.27 ± 0.01**	2.03 ± 0.08**	0.459016
	AB29.12	0.21 ± 0.02**	0.07±0.003*	0.01 ± 0.002	0.29 ± 0.01*	0.01 ± 0.001	0.65 ± 0.01*	0.24 ± 0.01*	0.21 ± 0.01*	0.24 ± 0.02**	1.95 ± 0.06**	0.446154
Carbonate	WT	0.09 ± 0.009	0.04 ± 0.005	0.00 ± 0.00	0.38 ± 0.01*	0.01 ± 0.001	0.27 ± 0.01	0.16 ± 0.01	0.08 ± 0.007	0.26 ± 0.02	1.31 ± 0.04	1.40741
	AB29.2	0.05 ± 0.007**	0.03 ± 0.003*	0.00 ± 0.00	0.43 ± 0.01*	0.01 ± 0.001	0.33 ± 0.01*	0.12 ± 0.01*	0.05 ± 0.006*	0.17 ± 0.01*	1.20 ± 0.03*	1.30303
	AB29.7	0.04 ± 0.006**	0.02 ± 0.004**	0.00 ± 0.00	0.43 ± 0.01*	0.01 ± 0.001	0.31 ± 0.01*	0.08 ± 0.01**	0.03 ± 0.004**	0.12 ± 0.02**	1.06 ± 0.02**	1.3871
	AB29.12	0.05 ± 0.008**	0.03 ± 0.003*	0.01 ± 0.001	0.45 ± 0.02*	0.01 ± 0.001	0.34 ± 0.01**	0.10 ± 0.02*	0.04 ± 0.005**	0.13 ± 0.01**	1.14 ± 0.04*	1.32353
1 M KOH	WT	0.37 ± 0.02	1.00 ± 0.05	0.07 ± 0.008	53.11 ± 1.3	6.55 ± 0.3	1.52 ± 0.03	1.12 ± 0.07	0.60 ± 0.04	1.84 ± 0.06	66.16 ± 2.1	34.9408
	AB29.2	0.21 ± 0.02*	0.25 ± 0.06**	0.07 ± 0.005	57.32 ± 1.0*	4.12 ± 0.2*	1.66 ± 0.04*	0.38 ± 0.03**	0.22 ± 0.02**	0.23 ± 0.03**	64.44 ± 1.3	34.5301
	AB29.7	0.18 ± 0.01**	0.27 ± 0.03**	0.07 ± 0.006	58.25 ± 1.4*	4.87 ± 0.4*	1.70 ± 0.03*	0.17 ± 0.05**	0.11 ± 0.01**	0.45 ± 0.04**	66.07 ± 1.6	34.2647
	AB29.12	0.18 ± 0.01**	0.14 ± 0.04**	0.06 ± 0.003	59.32 ± 1.0*	4.21 ± 0.5*	1.76 ± 0.02*	0.18 ± 0.04**	0.09 ± 0.03**	0.11 ± 0.02**	66.05 ± 2.2	33.7045
4 M KOH	WT	0.20 ± 0.01	0.25 ± 0.02	0.03 ± 0.002	14.19 ± 0.04	1.72 ± 0.01	0.24 ± 0.01	0.65 ± 0.05*	0.29 ± 0.02	1.41 ± 0.05	18.97 ± 0.08	59.125
	AB29.2	0.17 ± 0.02	0.18 ± 0.01*	0.03 ± 0.004	16.15 ± 0.03*	0.81 ± 0.08**	0.30 ± 0.01*	0.21 ± 0.04**	0.18 ± 0.01*	0.55 ± 0.06**	18.58 ± 0.07	53.8333
	AB29.7	0.15 ± 0.01*	0.19 ± 0.02	0.02 ± 0.003	15.33 ± 0.04*	0.92 ± 0.06*	0.28 ± 0.01*	0.14 ± 0.03**	0.18 ± 0.02*	0.58 ± 0.07**	17.78 ± 1.0	54.75
	AB29.12	0.15 ± 0.01*	0.22 ± 0.03	0.03 ± 0.003	15.67 ± 0.02*	0.89 ± 0.07*	0.29 ± 0.01*	0.10 ± 0.03**	0.16 ± 0.01**	0.51 ± 0.05**	18.02 ± 1.2	54.0345
Chlorite	WT	1.31 ± 0.06	0.67 ± 0.03	0.12 ± 0.02	2.79 ± 0.01	0.02 ± 0.004	1.04 ± 0.04	0.39 ± 0.02	3.12 ± 0.1	15.17 ± 1.0	24.64 ± 1.2	2.68269
	AB29.2	1.07 ± 0.03*	0.87 ± 0.02**	0.00 ± 0.00	3.50 ± 0.01**	0.03 ± 0.005	1.25 ± 0.03*	0.14 ± 0.01**	2.82 ± 0.09	11.96 ± 0.8*	21.65 ± 0.6*	2.8
	AB29.7	1.18 ± 0.07	0.75 ± 0.02*	0.00 ± 0.00	3.31 ± 0.02*	0.03 ± 0.003	1.41 ± 0.05**	0.20 ± 0.02**	2.81 ± 0.04*	10.99 ± 0.4*	20.67 ± 0.9*	2.34752
	AB29.12	1.20 ± 0.08	0.86 ± 0.04**	0.00 ± 0.00	3.75 ± 0.01**	0.03 ± 0.006	1.55 ± 0.04**	0.12 ± 0.03**	2.48 ± 0.06*	10.53 ± 0.6**	20.53 ± 0.6**	2.41935
4 M KOH PC	WT	0.22 ± 0.01	0.51 ± 0.02	0.07 ± 0.005	15.62 ± 0.4	1.14 ± 0.06	0.70 ± 0.02	0.91 ± 0.06	0.74 ± 0.07	1.91 ± 0.1	21.82 ± 1.4	22.3143
	AB29.2	0.20 ± 0.03	0.26 ± 0.04**	0.03 ± 0.004*	17.30 ± 0.4*	1.24 ± 0.08	0.83 ± 0.02*	0.28 ± 0.03**	0.19 ± 0.04**	0.32 ± 0.07**	20.64 ± 1.3	20.8434
	AB29.7	0.18 ± 0.02	0.29 ± 0.02**	0.01 ± 0.003**	17.72 ± 0.5*	1.07 ± 0.06	0.78 ± 0.02*	0.34 ± 0.04**	0.21 ± 0.02**	0.38 ± 0.05**	20.98 ± 0.9	21.4359
	AB29.12	0.16 ± 0.01*	0.22 ± 0.03**	0.01 ± 0.003**	18.19 ± 0.6*	1.14 ± 0.04	0.85 ± 0.03**	0.19 ± 0.02**	0.11 ± 0.03**	0.17 ± 0.06**	21.03 ± 1.1	20.8235
Insoluble	WT	2.42 ± 0.2	2.06 ± 0.2	0.20 ± 0.02	8.28 ± 0.4	0.51 ± 0.02	1.62 ± 0.2	5.27 ± 0.4	3.88 ± 0.3	32.91 ± 1.1	57.14 ± 1.6	5.11111
	AB29.2	2.56 ± 0.1	2.73 ± 0.1*	0.21 ± 0.02	9.67 ± 0.3*	0.55 ± 0.02	2.82 ± 0.2**	3.49 ± 0.2*	1.39 ± 0.2**	40.47 ± 1.2*	63.87 ± 1.9*	3.42908
	AB29.7	2.55 ± 0.2	3.02 ± 0.1**	0.26 ± 0.01*	9.42 ± 0.3*	0.60 ± 0.03*	2.81 ± 0.1**	2.85 ± 0.3**	1.34 ± 0.2**	42.41 ± 1.5*	65.27 ± 2.2*	3.35231
	AB29.12	2.64 ± 0.1	3.40 ± 0.2**	0.27 ± 0.01*	10.47 ± 0.2**	0.63 ± 0.02*	3.40 ± 0.2**	2.15 ± 0.4**	1.21 ± 0.1**	44.46 ± 1.3**	68.61 ± 1.7*	3.07941
Total soluble	WT	2.62 ± 0.1	2.57 ± 0.1	0.31 ± 0.01	86.33 ± 2.0	9.45 ± 0.5	4.31 ± 0.1	3.54 ± 0.3	5.10 ± 0.2	21.18 ± 1.3	135.40 ± 5.6	20.0302
	AB29.2	2.02 ± 0.2*	1.68 ± 0.1*	0.14 ± 0.02*	94.98 ± 2.3*	6.22 ± 0.6**	4.97 ± 0.1*	1.40 ± 0.3**	3.73 ± 0.2*	13.57 ± 0.7*	128.70 ± 3.7	19.1107
	AB29.7	1.99 ± 0.1*	1.61 ± 0.2*	0.11 ± 0.02**	94.20 ± 2.1*	6.91 ± 0.3*	5.09 ± 0.1*	1.19 ± 0.2**	3.57 ± 0.2**	12.79 ± 0.9**	127.47 ± 4.6	18.5305
	AB29.12	1.95 ± 0.1*	1.54 ± 0.1**	0.12 ± 0.01**	97.16 ± 2.7*	6.29 ± 0.2*	5.44 ± 0.2**	0.93 ± 0.5**	3.09 ± 0.2**	11.69 ± 1.7**	128.23 ± 5.9	17.864
TOTAL (soluble + insoluble)	WT	5.04 ± 0.1	4.63 ± 0.2	0.51 ±	94.61 ± 2.1	9.96 ± 0.7	5.93 ± 0.2	8.81 ± 0.6	8.98 ± 0.4	54.09 ± 1.9	192.54 ± 5.3	15.9545
	AB29.2	4.58 ± 0.1	4.41 ± 0.2	0.35 ± 0.02*	104.65 ± 1.9*	6.77 ± 0.4*	7.79 ± 0.2*	4.89 ± 0.4**	5.12 ± 0.4**	54.04 ± 2.7	192.57 ± 6.2	13.4339
	AB29.7	4.54 ± 0.2*	4.63 ± 0.2	0.37 ± 0.02*	103.62 ± 0.8*	7.51 ± 0.3*	7.90 ± 0.1**	4.04 ± 0.4**	4.91 ± 0.3**	55.20 ± 2.4	192.74 ± 7.2	13.1316
	AB29.12	4.59 ± 0.1	4.94 ± 0.2	0.39 ± 0.02*	107.63 ± 2.2*	6.92 ± 0.5*	8.84 ± 0.2**	3.08 ± 0.3**	4.30 ± 0.5**	56.15 ± 3.1	196.84 ± 5.1	12.1776
