# Supplementary material for: Working towards recalcitrance mechanisms: increased xylan and homogalacturonan production by overexpression of GAlactUronosylTransferase12 (GAUT12) causes increased recalcitrance and decreased growth in Populus
Source: Biotechnol Biofuels. 2018 Jan 17;11:9. doi: 10.1186/s13068-017-1002-y (PMC5771077; doi:10.1186/s13068-017-1002-y)
Supplement: Supplementary file 9 — Additional file 9. Glycosyl residue composition and total carbohydrate of cell wall extracts from stem tissues of 9-month-old, greenhouse-grown P. deltoides WT and PdGAUT12.1-KD lines (AB30.1, AB30.3, AB30.8 and AB30.11). Data are average μg amount of each designated monosaccharide per mg alcohol insoluble residue (AIR), measured by GC–MS of tetramethylsilane (TMS) derivatives. Wall extracts are from sequential extractions of AIR using 50 mM ammonium oxalate, 50 mM sodium carbonate, 1 M KOH, 4 M KOH, 100 mM sodium chlorite (chlorite), 4 M KOH post-chlorite (PC), and the final residual insoluble pellet. The data, except for those of the insoluble wall fractions, were previously reported in mol% and mass (μg sugar/mg extract) [5]. Values in bold are those of the transgenic lines that are significantly different from WT values at *P < 0.05 and **P < 0.001 significant levels (one-way ANOVA followed by Tukey’s multiple comparison test). [file 13068_2017_1002_MOESM9_ESM.xlsx]

## Sheet: Sheet1
Additional file 9 – Glycosyl residue composition and total carbohydrate of cell wall extracts from stem tissues of 9-month-old, greenhouse-grown P. deltoides WT and PtGAUT12.1-KD lines (AB30.1, AB30.3, AB30.8 and AB30.11).
Data are average μg amount of each designated monosaccharide per mg alcohol insoluble residue (AIR), measured by GC-MS of tetramethylsilane (TMS) derivatives. Wall extracts are from sequential extractions of AIR using 50 mM ammonium oxalate, 50 mM sodium carbonate, 1 M KOH, 4 M KOH, 100 mM sodium chlorite (chlorite), 4 M KOH post-chlorite (PC), and the final residual insoluble pellet. The data, e…
Extract	Plant	Mass of designated monosaccharide (µg) per mg AIR
	type	Ara	Rha	Fuc	Xyl	GlcA	GalA	Man	Gal	Glc	Total	Xyl:GalA ratio
Oxalate	WT	0.44 ± 0.02	0.10 ± 0.006	0.01 ± 0.001	0.23 ± 0.01	0.01 ± 0.001	0.52 ± 0.02	0.30 ± 0.03	0.28 ± 0.02	0.57 ± 0.04	2.46 ± 0.2	0.442308
	AB30.1	0.39 ± 0.01*	0.01 ± 0.004**	0.004 ± 0.002**	0.33 ± 0.01*	0.01 ± 0.001	0.25 ± 0.03**	0.63 ± 0.04**	0.55 ± 0.04*	1.92 ± 0.10**	4.09 ± 0.3**	1.32
	AB30.3	0.37 ± 0.01*	0.02 ± 0.004**	0.005 ± 0.001**	0.32 ± 0.01*	0.01 ± 0.002	0.25 ± 0.01**	0.60 ± 0.02**	0.54 ± 0.03*	1.73 ± 0.10**	3.85 ± 0.2**	1.28
	AB30.8	0.41 ± 0.01	0.02 ± 0.005**	0.007 ± 0.001*	0.38 ± 0.01**	0.01 ± 0.001	0.12 ± 0.03**	0.69 ± 0.06**	0.59 ± 0.02**	1.12 ± 0.05*	3.35 ± 0.1*	3.16667
	AB30.11	0.39 ± 0.01*	0.04 ± 0.005**	0.006 ± 0.001*	0.39 ± 0.02**	0.01 ± 0.002	0.20 ± 0.02**	0.66 ± 0.03**	0.62 ± 0.05**	1.31 ± 0.08*	3.63 ± 0.2*	1.95
Carbonate	WT	0.09 ± 0.003	0.04 ± 0.002	0.01 ± 0.001	0.37 ± 0.01	0.01 ± 0.002	0.26 ± 0.01	0.15 ± 0.01	0.08 ± 0.01	0.28 ± 0.02	1.29 ± 0.03	1.42308
	AB30.1	0.03 ± 0.006**	0.02 ± 0.002**	0.01 ± 0.001	0.44 ± 0.01	0.02 ± 0.001	0.19 ± 0.01*	0.21 ± 0.01*	0.09 ± 0.01	0.49 ± 0.03**	1.50 ± 0.04*	2.31579
	AB30.3	0.04 ± 0.005*	0.02 ± 0.004**	0.01 ± 0.001	0.47 ± 0.01*	0.02 ± 0.001	0.16 ± 0.01**	0.22 ± 0.01**	0.10 ± 0.02*	0.54 ± 0.03**	1.58 ± 0.05*	2.9375
	AB30.8	0.04 ± 0.006*	0.03 ± 0.001*	0.01 ± 0.001	0.49 ± 0.01*	0.02 ± 0.001	0.05 ± 0.02**	0.25 ± 0.02**	0.10 ± 0.01*	0.61 ± 0.04**	1.60 ± 0.03**	9.8
	AB30.11	0.04 ± 0.004*	0.03 ± 0.002*	0.01 ± 0.001	0.49 ± 0.01*	0.02 ± 0.001	0.09 ± 0.02**	0.23 ± 0.01**	0.10 ± 0.01*	0.60 ± 0.03**	1.61 ± 0.02**	5.44444
1 M KOH	WT	0.32 ± 0.02	0.87 ± 0.03	0.10 ± 0.01	54.55 ± 1.2	5.01 ± 0.02	1.21 ± 0.06	1.11 ± 0.01	0.56 ± 0.01	1.71 ± 0.03	65.44 ± 2.9	45.0826
	AB30.1	0.45 ± 0.03*	0.65 ± 0.02*	0.13 ± 0.01	48.00 ± 1.1*	3.99 ± 0.02*	0.57 ± 0.03**	9.33 ± 1.0**	5.63 ± 0.7**	17.41 ± 1.5**	86.16 ± 1.9*	84.2105
	AB30.3	0.40 ± 0.01*	0.48 ± 0.03**	0.18 ± 0.01*	40.45 ± 2.0*	3.33 ± 0.03*	0.46 ± 0.05**	9.46 ± 1.2**	5.82 ± 0.3**	21.33 ± 1.7**	81.91 ± 3.6*	87.9348
	AB30.8	0.54 ± 0.03**	0.29 ± 0.04**	0.14 ± 0.01*	40.11 ± 2.3*	3.11 ± 0.04*	0.37 ± 0.02**	10.00 ± 0.8**	7.34 ± 0.4**	21.00 ± 2.0**	82.90 ± 2.1*	108.405
	AB30.11	0.63 ± 0.04**	0.65 ± 0.02*	0.13 ± 0.01	39.00 ± 1.8*	2.89 ± 0.03*	0.42 ± 0.03**	10.22 ± 1.0**	6.41 ± 0.6**	20.17 ± 1.3**	80.52 ± 2.0*	92.8571
4 M KOH	WT	0.18 ± 0.01	0.21 ± 0.01	0.03 ± 0.002	14.71 ± 0.5	1.82 ± 0.07	0.21 ± 0.01	0.63 ± 0.06	0.25 ± 0.02	1.35 ± 0.2	19.39 ± 1.0	70.0476
	AB30.1	0.12 ± 0.01*	0.17 ± 0.01*	0.03 ± 0.002	12.42 ± 0.2*	1.55 ± 0.04*	0.13 ± 0.01**	2.51 ± 0.4**	1.55 ± 0.1**	4.56 ± 0.6**	23.04 ± 0.9*	95.5385
	AB30.3	0.17 ± 0.01	0.18 ± 0.02	0.02 ± 0.003	12.13 ± 0.3*	1.50 ± 0.06*	0.13 ± 0.01**	3.76 ± 0.5**	2.10 ± 0.3**	6.41 ± 0.4**	26.40 ± 0.9*	93.3077
	AB30.8	0.13 ± 0.01*	0.15 ± 0.008*	0.02 ± 0.004	10.64 ± 0.4*	1.36 ± 0.05*	0.07 ± 0.01**	4.11 ± 0.2**	1.73 ± 0.1**	7.72 ± 0.7**	25.93 ± 1.2*	152
	AB30.11	0.16 ± 0.01	0.19 ± 0.01	0.03 ± 0.002	11.73 ± 0.6*	1.45 ± 0.04*	0.08 ± 0.01**	3.71 ± 0.1**	1.87 ± 0.2**	8.82 ± 0.9**	28.04 ± 1.3*	146.625
Chlorite	WT	1.40 ± 0.06	0.59 ± 0.02	0.00 ± 0.00	3.00 ± 0.1	0.01 ± 0.002	1.00 ± 0.06	0.28 ± 0.03	3.18 ± 0.3	14.59 ± 1.0	24.05 ± 1.2	3
	AB30.1	0.83 ± 0.02*	0.30 ± 0.03*	0.00 ± 0.00	1.97 ± 0.07*	0.00 ± 0.00	0.60 ± 0.03*	0.98 ± 0.10**	4.82 ± 0.1**	19.88 ± 1.1*	29.38 ± 0.8*	3.28333
	AB30.3	0.79 ± 0.04*	0.33 ± 0.02*	0.00 ± 0.00	1.91 ± 0.09*	0.00 ± 0.00	0.56 ± 0.02*	0.86 ± 0.07**	4.53 ± 0.2*	23.11 ± 1.4**	32.09 ± 1.3*	3.41071
	AB30.8	0.71 ± 0.03*	0.16 ± 0.03**	0.00 ± 0.00	1.56 ± 0.06*	0.00 ± 0.00	0.46 ± 0.02**	1.29 ± 0.10**	6.21 ± 0.2**	25.53 ± 0.9**	35.92 ± 1.4**	3.3913
	AB30.11	0.75 ± 0.02*	0.36 ± 0.02*	0.03 ± 0.002	1.81 ± 0.07*	0.00 ± 0.00	0.55 ± 0.02*	1.13 ± 0.09**	5.56 ± 0.2**	25.61 ± 0.8**	35.80 ± 1.0**	3.29091
4 M KOH PC	WT	0.13 ± 0.006	0.04 ± 0.003	0.01 ± 0.001	14.88 ± 0.8	1.28 ± 0.07	0.60 ± 0.01	0.84 ± 0.06	0.70 ± 0.05	1.82 ± 0.3	20.30 ± 0.6	24.8
	AB30.1	0.11 ± 0.003*	0.04 ± 0.003	0.01 ± 0.001	11.32 ± 0.6*	0.99 ± 0.03*	0.55 ± 0.01*	3.33 ± 0.3**	2.98 ± 0.2**	4.22 ± 0.3**	23.55 ± 0.4*	20.5818
	AB30.3	0.11 ± 0.004*	0.04 ± 0.002	0.01 ± 0.001	11.00 ± 0.5*	0.94 ± 0.05*	0.54 ± 0.02*	4.11 ± 0.2**	3.71 ± 0.2**	6.63 ± 0.3**	27.09 ± 1.0**	20.3704
	AB30.8	0.10 ± 0.002*	0.36 ± 0.002	0.01 ± 0.001	8.70 ± 0.4**	0.80 ± 0.04*	0.52 ± 0.01*	4.62 ± 0.4**	4.00 ± 0.4**	7.61 ± 0.6**	26.72 ± 1.1*	16.7308
	AB30.11	0.11 ± 0.003*	0.04 ± 0.003	0.01 ± 0.001	9.70 ± 0.5*	0.88 ± 0.06*	0.50 ± 0.02*	4.52 ± 0.3**	3.82 ± 0.3**	8.44 ± 0.5**	28.02 ± 1.2**	19.4
Insoluble	WT	2.20 ± 0.06	1.80 ± 0.1	0.28 ± 0.01	8.09 ± 0.3	0.71 ± 0.02	1.52 ± 0.07	5.97 ± 0.4	4.09 ± 0.3	33.17 ± 1.2	57.56 ± 1.8	5.31579
	AB30.1	1.88 ± 0.02*	1.33 ± 0.04*	0.18 ± 0.02*	6.02 ± 0.1*	0.63 ± 0.03	1.07 ± 0.02*	7.61 ± 0.2*	5.65 ± 0.2*	25.18 ± 1.2*	49.55 ± 2.0*	5.62069
	AB30.3	1.80 ± 0.05*	1.27 ± 0.07*	0.15 ± 0.01*	6.03 ± 0.3*	0.56 ± 0.04*	0.94 ± 0.03**	8.73 ± 0.3**	6.33 ± 0.3**	24.58 ± 1.0*	50.55 ± 1.3*	6.44
	AB30.8	1.73 ± 0.07*	1.09 ± 0.08*	0.11 ± 0.02**	5.36 ± 0.5*	0.53 ± 0.02*	0.81 ± 0.03**	8.77 ± 0.3**	6.45 ± 0.3**	22.90 ± 1.4*	47.74 ± 0.9*	6.6087
	AB30.11	1.81 ± 0.05*	1.15 ± 0.06*	0.14 ± 0.01*	4.73 ± 0.2**	0.44 ± 0.02*	0.59 ± 0.04**	8.97 ± 0.4**	7.34 ± 0.3**	22.19 ± 1.0*	47.47 ± 1.5*	8
Total soluble	WT	2.56 ± 0.1	1.85 ± 0.1	0.16 ± 0.01	87.74 ± 2.8	8.14 ± 0.5	3.80 ± 0.2	3.31 ± 0.5	5.05 ± 0.6	20.32 ± 1.6	132.93 ± 4.5	23.0895
	AB30.1	1.93 ± 0.1*	1.19 ± 0.1*	0.28 ± 0.02**	74.48 ± 2.0*	6.56 ± 0.3*	2.29 ± 0.1*	16.99 ± 0.9**	15.62 ± 1.4**	48.48 ± 2.9**	167.82 ± 6.2*	32.524
	AB30.3	1.88 ± 0.2*	1.07 ± 0.1*	0.24 ± 0.01**	66.28 ± 2.1*	5.80 ± 0.2*	2.10 ± 0.1**	19.01 ± 1.1**	16.80 ± 1.2**	59.75 ± 3.2**	172.93 ± 5.3*	31.5619
	AB30.8	1.93 ± 0.1*	1.01 ± 0.1**	0.19 ± 0.01*	61.88 ± 2.3**	5.30 ± 0.3*	1.59 ± 0.2**	20.96 ± 1.4**	19.97 ± 1.6**	63.59 ± 4.1**	176.42 ± 5.2*	38.9182
	AB30.11	2.08 ± 0.1*	1.31 ± 0.1*	0.22 ± 0.01*	63.12 ± 2.9*	5.25 ± 0.2*	1.84 ± 0.1**	20.47 ± 1.6**	18.38 ± 1.4**	64.95 ± 3.1**	177.62 ± 4.8*	34.3043
TOTAL (soluble + insoluble)	WT	4.76 ± 0.1	3.65 ± 0.2	0.44 ± 0.02	95.83 ± 2.6	8.58 ± 0.3	5.32 ± 0.2	9.28 ± 0.5	9.14 ± 0.7	53.49 ± 1.8	190.49 ± 4.9	18.006
	AB30.1	3.81 ± 0.1*	2.52 ± 0.1*	0.46 ± 0.01	80.50 ± 0.8*	7.19 ± 0.3*	3.36 ± 0.1*	24.60 ± 1.3**	21.27 ± 1.6**	73.66 ± 2.6*	217.37 ± 7.1*	23.9521
	AB30.3	3.68 ± 0.2*	2.34 ± 0.2*	0.39 ± 0.02*	72.31 ± 1.1*	6.51 ± 0.4*	3.04 ± 0.2**	27.74 ± 1.6**	23.13 ± 1.3**	84.33 ± 3.3**	223.48 ± 7.4*	23.8118
	AB30.8	3.66 ± 0.2*	2.10 ± 0.2**	0.30 ± 0.03**	67.24 ± 1.7**	5.83 ± 0.5*	2.40 ± 0.2**	29.73 ± 1.9**	26.42 ± 1.7**	86.49 ± 3.1**	224.16 ± 7.0*	28.0108
	AB30.11	3.89 ± 0.1*	2.46 ± 0.1*	0.36 ± 0.03*	67.85 ± 1.9**	5.81 ± 0.4*	2.43 ± 0.2**	29.44 ± 2.1**	25.72 ± 1.6**	87.14 ± 3.2**	225.09 ± 6.3*	27.9081
